# Supplementary material for: Automating updates for scoping reviews on the environmental drivers of human and animal diseases: a comparative analysis of AI methods
Source: Front Artif Intell. 2025 Jun 10;8:1526820. doi: 10.3389/frai.2025.1526820 (PMC12186151; doi:10.3389/frai.2025.1526820)
Supplement: Supplementary file 1 [file Table_1.xlsx]

## Sheet: Foglio1
INFLUENZA	title	id	section	paragraph_nb	chunk_nb	text	mood_covariate_from_roberta-base_on_base	mood_covariate_from_roberta-base_on_gpt3-5-augmented	mood_covariate_from_BiomedNLP-BiomedBERT-base-uncased-abstract-fulltext_on_base	mood_covariate_from_BiomedNLP-BiomedBERT-base-uncased-abstract-fulltext_on_gpt3-5-augmented	mood_covariate_from_xlm-roberta-base_on_base	mood_covariate_from_xlm-roberta-base_on_gpt3-5-augmented
825	CC22 Humidity-Dependent Survival of an Airborne Influenza A Virus.pdf.tei.xml	CC22	abstract	0	0	Relative humidity (RH) can affect influenza A virus (IAV) survival. However, the mechanism driving this relationship is unknown. We hypothesized that the RH-dependent survival of airborne IAV could be predicted by the efflorescence/deliquescence divergent	['humidity']	['Relative humidity']	['relative humidity', 'rh', 'rh']	['humidity', 'rh']	['humidity', 'airbor']	['humidity', 'RH']
826	CC22 Humidity-Dependent Survival of an Airborne Influenza A Virus.pdf.tei.xml	CC22	abstract	0	1	infectivity (EDDI) hypothesis. We determined three distinct RH response zones based on the hygroscopic growth factor of carrier aerosols. These zones were classified as the super-deliquescence zone (RH > 75%), the hysteresis zone (43% < RH < 75%), and the				['rh', 'rh', 'rh']
827	CC22 Humidity-Dependent Survival of an Airborne Influenza A Virus.pdf.tei.xml	CC22	abstract	0	2	sub-efflorescence zone (RH < 43%). We added IAV (H3N2) to protein-enriched saline and aerosolized it into sub-efflorescence or superdeliquescence zone air, yielding aerosols in the effloresced or noneffloresced state, respectively. We then adjusted the RH	['air']
828	CC22 Humidity-Dependent Survival of an Airborne Influenza A Virus.pdf.tei.xml	CC22	abstract	0	3	to an ergonomically comfortable RH (60%). Fifteen minutes post-aerosolization, the surviving fractions (arithmetic means ± standard errors) of virus were higher in effloresced aerosols (9.5 ± 0.5%) than in non-effloresced aerosols (0.40 ± 0.05%). A virus				['to an']
829	CC22 Humidity-Dependent Survival of an Airborne Influenza A Virus.pdf.tei.xml	CC22	abstract	0	4	uspension was also aerosolized directly into air within the super-deliquescence, hysteresis, and sub-efflorescence zones to assess the impact of the sudden change in RH from an initial 100% saturated RH to these zonal ranges. Fifteen minutes post-aerosoli	['into']		['air', 'rh', 'rh']	['rh', 'rh']
830	CC22 Humidity-Dependent Survival of an Airborne Influenza A Virus.pdf.tei.xml	CC22	abstract	0	5	ation, the surviving fractions were 3 ± 0.4%, 2 ± 0.1%, and 12 ± 2%, respectively. Survival following gradual adaptation to the hysteresis zone RH range was sustained in effloresced and reduced in the non-effloresced aerosols. The EDDI model predicted the
831	CC22 Humidity-Dependent Survival of an Airborne Influenza A Virus.pdf.tei.xml	CC22	abstract	0	6	survival of IAV under seasonal conditions, offering strategies for controlling indoor air infection.	['air']		['indoor air']		['air']
INFLUENZA LLM	title	id	section	paragraph_nb	chunk_nb	text	GPT-3.5	GPT-4
1493	CC22 Humidity-Dependent Survival of an Airborne Influenza A Virus.pdf.tei.xml	CC22	abstract	0	0	Relative humidity (RH) can affect influenza A virus (IAV) survival. However, the mechanism driving this relationship is unknown. We hypothesized that the RH-dependent survival of airborne IAV could be predicted by the efflorescence/deliquescence divergent	['False, False, True']	['Relative humidity']
1494	CC22 Humidity-Dependent Survival of an Airborne Influenza A Virus.pdf.tei.xml	CC22	abstract	0	1	infectivity (EDDI) hypothesis. We determined three distinct RH response zones based on the hygroscopic growth factor of carrier aerosols. These zones were classified as the super-deliquescence zone (RH > 75%), the hysteresis zone (43% < RH < 75%), and the	['wind direction, False, False']	['RH response zones', 'hygroscopic growth factor', 'super-deliquescence zone', 'hysteresis zone']
1495	CC22 Humidity-Dependent Survival of an Airborne Influenza A Virus.pdf.tei.xml	CC22	abstract	0	2	sub-efflorescence zone (RH < 43%). We added IAV (H3N2) to protein-enriched saline and aerosolized it into sub-efflorescence or superdeliquescence zone air, yielding aerosols in the effloresced or noneffloresced state, respectively. We then adjusted the RH	['']	['IAV (H3N2)', 'protein-enriched saline', 'sub-efflorescence zone air', 'superdeliquescence zone air', 'RH']
1496	CC22 Humidity-Dependent Survival of an Airborne Influenza A Virus.pdf.tei.xml	CC22	abstract	0	3	to an ergonomically comfortable RH (60%). Fifteen minutes post-aerosolization, the surviving fractions (arithmetic means ± standard errors) of virus were higher in effloresced aerosols (9.5 ± 0.5%) than in non-effloresced aerosols (0.40 ± 0.05%). A virus	['']	['effloresced aerosols', 'non-effloresced aerosols']
1497	CC22 Humidity-Dependent Survival of an Airborne Influenza A Virus.pdf.tei.xml	CC22	abstract	0	4	uspension was also aerosolized directly into air within the super-deliquescence, hysteresis, and sub-efflorescence zones to assess the impact of the sudden change in RH from an initial 100% saturated RH to these zonal ranges. Fifteen minutes post-aerosoli	['False, False, False']	['RH']
1498	CC22 Humidity-Dependent Survival of an Airborne Influenza A Virus.pdf.tei.xml	CC22	abstract	0	5	ation, the surviving fractions were 3 ± 0.4%, 2 ± 0.1%, and 12 ± 2%, respectively. Survival following gradual adaptation to the hysteresis zone RH range was sustained in effloresced and reduced in the non-effloresced aerosols. The EDDI model predicted the	['False, False, True']	['hysteresis zone RH range', 'effloresced aerosols', 'non-effloresced aerosols']
1499	CC22 Humidity-Dependent Survival of an Airborne Influenza A Virus.pdf.tei.xml	CC22	abstract	0	6	survival of IAV under seasonal conditions, offering strategies for controlling indoor air infection.	['Absolute humidity, Wind direction, Transmission related to wind']	[]
LEPTOSPIROSIS
332	CC17.pdf.tei.xml	CC17	Discussion	5	2	osis may be related to simultaneous humidity levels, since Leptospirae require a particular level of moisture to survive in the environment (Levett, 2001). Warm temperatures could deplete the environment of its moisture, which would cause Leptospirae in t		['humidity levels']	['humidity', 'moisture']		['humidity', 'moisture', 'environment', 'Warm temperatures', 'moisture']	['humidity', 'level', 'moisture', 'temperatures', 'mois']
LEPTOSPIROSIS LLM
426	CC17 .pdf.tei.xml	CC17	Discussion	5	2	osis may be related to simultaneous humidity levels, since Leptospirae require a particular level of moisture to survive in the environment (Levett, 2001). Warm temperatures could deplete the environment of its moisture, which would cause Leptospirae in t	['Absolute humidity, AH (absolute humidity), wind direction']	['humidity', 'temperature']
CHICK	title	id	section	paragraph_nb	chunk_nb	text	mood_covariate_from_roberta-base_on_base	mood_covariate_from_roberta-base_on_gpt3-5-augmented	mood_covariate_from_BiomedNLP-BiomedBERT-base-uncased-abstract-fulltext_on_base	mood_covariate_from_BiomedNLP-BiomedBERT-base-uncased-abstract-fulltext_on_gpt3-5-augmented	mood_covariate_from_xlm-roberta-base_on_base	mood_covariate_from_xlm-roberta-base_on_gpt3-5-augmented
200	CC12 Jourdain.pdf.tei.xml	CC12	Discussion	4	15	present the most productive breeding sites for Ae. albopictus in temperate settings. Moreover, vegetation cover maintains relative humidity and provides shelter for adult mosquitoes to rest. Plant residues constitute a major food resource for mosquito lar	['present', 'humidity']	['lar']	['vegetation', 'humidity', 'plant', 'lar']		['humidity']	['humidity']
CHICK LLM	title	id	section	paragraph_nb	chunk_nb	text	GPT-3.5	GPT-4
213	CC12 Jourdain.pdf.tei.xml	CC12	Discussion	4	15	present the most productive breeding sites for Ae. albopictus in temperate settings. Moreover, vegetation cover maintains relative humidity and provides shelter for adult mosquitoes to rest. Plant residues constitute a major food resource for mosquito lar	['']	['vegetation cover', 'plant residues']
